# Supplementary material for: The Genomic Landscape in Philadelphia-Negative Myeloproliferative Neoplasm Patients with Second Cancers
Source: Cancers (Basel). 2022 Jul 14;14(14):3435. doi: 10.3390/cancers14143435 (PMC9316742; doi:10.3390/cancers14143435)
Supplement: Supplementary file 1 [file cancers-14-03435-s001.zip]

Archive with 1 entries (1 files):
- cancers-1793361-supplementary.pdf
